# Supplementary material for: Epidemiology of Aeromonas Species Bloodstream Infection in Queensland, Australia: Association with Regional and Climate Zones
Source: Microorganisms. 2022 Dec 22;11(1):36. doi: 10.3390/microorganisms11010036 (PMC9867365; doi:10.3390/microorganisms11010036)
Supplement: Supplementary file 1 [file microorganisms-11-00036-s001.zip]

Archive with 1 entries (1 files):
- microorganisms-2114766-supplementary.pdf
